# Supplementary material for: Complete Mitochondrial Genomes and Phylogenetic Positions of Two Longicorn Beetles, Anoplophora glabripennis and Demonax pseudonotabilis (Coleoptera: Cerambycidae)
Source: Genes (Basel). 2022 Oct 17;13(10):1881. doi: 10.3390/genes13101881 (PMC9601424; doi:10.3390/genes13101881)
Supplement: Supplementary file 1 [file genes-13-01881-s001.zip]

Archive with 1 entries (1 files):
- genes-1926844-supplementary.pdf
